# Supplementary material for: Screening and Identification of BMP5 as a Key Regulatory Gene for hPSCs Transcardiomyocyte Differentiation
Source: Stem Cells Int. 2026 Apr 24;2026:5540587. doi: 10.1155/sci/5540587 (PMC13108435; doi:10.1155/sci/5540587)
Supplement: Supplementary file 2 — Supporting Information 2 Video S1: Video of pulsatile cell lumps. [file SCI-2026-5540587-s001.zip]

Archive with 4 entries (4 files):
- Supporting Information.pdf
- __MACOSX/._Supporting Information.pdf
- Video of pulsatile cell lumps.mp4
- __MACOSX/._Video of pulsatile cell lumps.mp4
